# Supplementary material for: Investigation of Trehalose Supplementation Impacting Campylobacter jejuni and Clostridium perfringens from Broiler Farming
Source: Vet Sci. 2023 Jul 15;10(7):466. doi: 10.3390/vetsci10070466 (PMC10385778; doi:10.3390/vetsci10070466)
Supplement: Supplementary file 1 [file vetsci-10-00466-s001.zip]

Archive with 1 entries (1 files):
- vetsci-2361830-supplementary.pdf
